# Supplementary material for: Influence of Breast Cancer Extracellular Vesicles on Immune Cell Activation: A Pilot Study
Source: Biology (Basel). 2023 Dec 15;12(12):1531. doi: 10.3390/biology12121531 (PMC10740516; doi:10.3390/biology12121531)
Supplement: Supplementary file 1 [file biology-12-01531-s001.zip]

Archive with 1 entries (1 files):
- biology-2740033-supplementary.pdf
